# Supplementary material for: In Vivo Identification of H3K9me2/H3K79me3 as an Epigenetic Barrier to Carcinogenesis
Source: Int J Mol Sci. 2023 Jul 29;24(15):12158. doi: 10.3390/ijms241512158 (PMC10419041; doi:10.3390/ijms241512158)
Supplement: Supplementary file 1 [file ijms-24-12158-s001.zip]

Archive with 1 entries (1 files):
- ijms-2513953-supplementary.pdf
